# Supplementary material for: Dataset on the effects of spacing and fruit truss limitation on the growth, yield and quality of open-field tomato plants
Source: Data Brief. 2020 Aug 17;32:106183. doi: 10.1016/j.dib.2020.106183 (PMC7452474; doi:10.1016/j.dib.2020.106183)
Supplement: Supplementary file 2 [file mmc2.xlsx]

## Sheet: Plant structure and fruit set
Treatment	Height to the first flower truss		Height to the last flower truss		Number of leaf/plant		Number of flower					Fruit set
							Truss 1	Truss 2	Truss 3	Truss 4	Truss 5	Truss 1	Truss 2	Truss 3	Truss 4	Truss 5
I-1-1	47.5		53		9		6	8				0.833333	0.875
	58.5		66		10		8	3				1	1
	56		63		9		6	6				1	1
	56		66		9		6	7				1	1
	51		62		8		7	6				1	1				Fruit set	se
Average	53.8	1.99123	62	2.38747	9	0.316228	6.6	6				0.966667	0.975				0.970833	0.00416667
I-1-2	46		59		9		7	7	7			0.857143	0.857143	0.857143
	67		90		10		7	7	6			1	0.857143	0.833333
	36		66		9		6	6	5			1	1	1
	38		52		9		7	7	6			1	1	1
	64		82		9		7	7	5			1	1	1
Average	50.2	6.48383	69.8	7.08802	9.2	0.2	6.8	6.8	5.8			0.971429	0.942857	0.938095			0.950794	0.0104086
I-1-3	47		75		9		6	7	5	6		1	0.857143	1	1
	59		80		10		6	6	5	5		1	1	0.8	1
	39		65		10		7	7	6	7		1	1	1	1
	42		67		10		7	7	8	6		1	1	0.875	1
	49		78		8		6	7	7	5		1	1	1	1
Average	47.2	3.44093	73	2.98329	9.4	0.4	6.4	6.8	6.2	5.8		1	0.971429	0.935	1		0.976607	0.0154176
ĐC1	35		76		12		6	8	5	6	5	1	0.875	1	1	1
	49		87		11		5	6	4	5	6	1	1	1	1	1
	44		72		11		6	6	5	6	5	1	1	1	1	1
	44		69		12		6	6	6	5	6	1	1	1	1	1
	54		81		13		6	8	4	8		1	1	1	0.875
Average	45.2	3.15278	77	3.20936	11.8	0.374166	5.8	6.8	4.8	6	5.5	1	0.975	1	0.975	1	0.99	0.00612372
I-2-1	53		69		8		5	6				1	1
	56		71		8		8	7				0.875	0.857143
	47		59		9		7	6				1	1
	59		70		10		6	6				1	1
	48		56		8		7	7				1	1
Average	52.6	2.29347	65	3.11448	8.6	0.4	6.6	6.4				0.975	0.971429				0.973214	0.00178571
I-2-2	51		66		9		6	5	6			1	1	1
	47		71		7		6	7	7			1	1	0.857143
	64		87		9		7	6	5			1	1	1
	41		54		8		8	5	4			1	1	1
	51		65		9		7	7	6			1	1	1
Average	50.8	3.77359	68.6	5.37215	8.4	0.4	6.8	6	5.6			1	1	0.971429			0.990476	0.00952381
I-2-3	46		78		11		6	7	6	5		1	1	1	1
	61		82		11		7	7	6	6		1	1	1	0.833333
	48		76		11		6	7	6	6		1	1	1	0.666667
	43		69		10		7	6	6	5		1	1	1	1
	51		72		10		8	6	6	5		1	1	1	1
Average	49.8	3.08869	75.4	2.27156	10.6	0.244949	6.8	6.6	6	5.4		1	1	1	0.9		0.975	0.025
I-3-1	41		56		7		7	8				1	1
	45		53		11		7	6				1	1
	52		68		9		6	5				1	1
	51		57		6		6	5				1	1
	45		55		7		5	5				1	1
Average	46.8	2.05913	57.8	2.63439	8	0.894427	6.2	5.8				1	1				1	0
I-3-2	50		69		9		6	6	6			1	1	1
	53		68		9		5	6	6			1	1	1
	49		65		8		6	6	7			1	0.833333	1
	53		69		9		7	6	6			1	0.833333	1
	46		60		7		3	6	6			1	1	1
Average	50.2	1.31909	66.2	1.71464	8.4	0.4	5.4	6	6.2			1	0.933333	1			0.977778	0.0222222
I-3-3	43		60		10		7	7	7	6		1	1	1	1
	48		70		11		6	6	6	6		1	0.833333	1	1
	59		73		10		6	6	3	5		1	1	1	0.8
	58		68		10		7	6	6	7		1	1	1	0.857143
	49		76		9		8	7	7	6		0.875	1	1	1
Average	51.4	3.07571	69.4	2.71293	10	0.316228	6.8	6.4	5.8	6		0.975	0.966667	1	0.931429		0.968274	0.0141773
I-4-1	58		63		7		6	7				1	1
	42		60		9		6	7				1	1
	45		55		8		8	7				1	0.857143
	51		66		9		8	7				1	1
	45		54		10		7	7				1	1
Average	48.2	2.85307	59.6	2.29347	8.6	0.509902	7	7				1	0.971429				0.985714	0.0142857
I-4-2	54		78		10		6	7	7			1	1	0.857143
	46		68		10		6	7	6			1	1	1
	42		67		9		6	7	7			1	0.857143	0.857143
	57		78		8		6	6	3			1	1	1
	45		66		10		8	5	5			1	1	1
Average	48.8	2.85307	71.4	2.71293	9.4	0.4	6.4	6.4	5.6			1	0.971429	0.942857			0.971429	0.0164957
I-4-3	55		79		13		6	6	6	6		1	1	1	0.833333
	50		77		12		6	4	5	5		1	1	1	1
	50		75		11		6	7	6	6		1	1	1	1
	53		69		10		6	8	5	7		1	1	1	1
	52		73		10		6	7	7	6		1	1	1	0.833333
Average	52	0.948683	74.6	1.72047	11.2	0.583095	6	6.4	5.8	6		1	1	1	0.933333		0.983333	0.0166667
I-4-4	42		71		12		9	6	6	3	6	1	1	1	1	1
	47		80		10		6	4	5	5	5	1	1	1	1	1
	53		85		13		6	6	6	5	5	1	1	1	1	0.8
	51		86		11		5	6	5	5	5	1	1	1	1	1
	49		71		10		5	7	7	4	6	1	1	1	1	1
Average	48.4	1.8868	78.6	3.26497	11.2	0.583095	6.2	5.8	5.8	4.4	5.4	1	1	1	1	0.96	0.992	0.008
II-1-1	57		66		10		6	3				1	1
	52		64		8		5	7				1	1
	51		59		8		7	6				1	1
	55		67		9		6	6				1	1
	53		57		8		6	6				1	1
Average	53.6	1.07703	62.6	1.96469	8.6	0.4	6	5.6				1	1				1	0
II-1-2	54		69		9		5	6	7			1	1	1
	59		70		9		6	5	6			1	1	1
	50		68		7		7	7	5			1	1	1
	46		70		9		5	6	5			1	1	1
	40		68		9		7	6	7			1	0.833333	0.857143
Average	49.8	3.2619	69	0.447214	8.6	0.4	6	6	6			1	0.966667	0.971429			0.979365	0.0104086
II-1-3	47		66		10		6	6	6	5		1	1	1	1
	60		77		10		6	6	5	5		1	1	1	1
	57		78		8		7	6	6	6		1	1	1	1
	46		67		10		7	6	6	5		1	1	1	1
	54		77		11		5	6	5	6		1	1	1	0.833333
Average	52.8	2.74591	73	2.66458	9.8	0.489898	6.2	6	5.6	5.4		1	1	1	0.966667		0.991667	0.00833333
ĐC1	50		64		13		7	6	7	5		1	1	1	1
	50		86		13		6	5	6	5		1	1	1	1
	42		84		13		8	6	6	4		1	1	1	1
	38		56		12		6	6	6	4	5	1	1	1	1	1
	38		84		11		7	7	5	6		1	0.857143	1	1
Average	43.6	2.71293	74.8	6.18385	12.4	0.4	6.8	6	6	4.8	5	1	0.971429	1	1	1	0.994286	0.00571429
II-2-1	36		43		9		7	6				1	1
	46		70		11		6	6				1	1
	55		61		11		6	7				1	1
	54		63		8		5	6				1	1
	51		64		9		6	7				1	1
Average	48.4	3.47275	60.2	4.55412	9.6	0.6	6	6.4				1	1				1	0
II-2-2	45		66		7		5	6	5			1	1	1
	48		68		9		8	7	5			1	1	0.8
	42		59		9		7	7	5			1	1	1
	51		67		9		6	6	7			1	1	0.857143
	44		66		10		6	7	5			1	1	1
Average	46	1.58114	65.2	1.59374	8.8	0.489898	6.4	6.6	5.4			1	1	0.931429			0.977143	0.0228571
II-2-3	66		96		11		7	7	6	5		1	1	0.833333	0.8
	49		79		8		6	5	6	6		1	1	1	1
	46		76		10		7	6	4	6		1	1	1	1
	54		77		9		7	6	6	6		1	1	1	1
	44		67		9		5	7	6			1	1	1
Average	51.8	3.92938	79	4.72229	9.4	0.509902	6.4	6.2	5.6	5.75		1	1	0.966667	0.95		0.979167	0.0125
II-3-1	52		68		8		7	6				1	1
	35		47		8		5	4				1	1
	44		56		9		7	6				1	1
	49		69		10		6	7				1	1
	42		51		8		10	7				0.8	1
Average	44.4	2.94279	58.2	4.44297	8.6	0.4	7	6				0.96	1				0.98	0.02
II-3-2	51		74		10		7	7	6			1	1	1
	47		69		10		6	6	7			1	1	1
	49		72		8		6	7	5			1	1	1
	34		65		7		6	7	6			1	1	1
	39		73		7		8	7	6			1	1	1
Average	44	3.2249	70.6	1.63095	8.4	0.678233	6.6	6.8	6			1	1	1			1	0
II-3-3	48		81		10		7	7	6	5		1	1	0.833333	0.6
	53		75		11		6	6	5	3		0.833333	1	1	1
	52		77		11		8	6	6	3		1	1	1	1
	52		81		12		7	6	5	5		1	1	1	1
	46		77		9		3	7	7	6		1	1	1	1
Average	50.2	1.35647	78.2	1.2	10.6	0.509902	6.2	6.4	5.8	4.4		0.966667	1	0.966667	0.92		0.963333	0.0164429
II-4-1	55		64		9		6	7				1	1
	43		48		8		5	6				1	1
	38		53		9		7	8				1	0.875
	51		59		9		6	7				1	1
	41		53		7		6	8				1	0.875
Average	45.6	3.18748	55.4	2.76767	8.4	0.4	6	7.2				1	0.95				0.975	0.025
II-4-2	53		66		10		7	7	5			1	1	1
	37		66		10		6	6	6			1	1	1
	42		52		11		6	5	5			1	1	1
	47		67		11		7	7	6			0.857143	1	1
	50		71		11		8	7	5			1	0.857143	1
Average	45.8	2.85307	64.4	3.23419	10.6	0.244949	6.8	6.4	5.4			0.971429	0.971429	1			0.980952	0.00952381
II-4-3	49		68		10		6	7	5	3		1	1	1	1
	33		63		11		9	7	6	6		0.888889	1	1	1
	48		69		10		6	6	6	5		1	1	1	1
	47		57		11		9	6	7	6		0.777778	0.833333	1	1
	49		61		9		7	6	6	5		1	1	0.833333	1
Average	45.2	3.07246	63.6	2.22711	10.2	0.374166	7.4	6.4	6	5		0.933333	0.966667	0.966667	1		0.966667	0.0136083
II-4-4	55		76		11		6	7	7	6		1	1	1	0.833333
	49		89		9		8	7	6	7		0.875	1	1	0.857143
	42		72		9		7	7	6	3		1	1	1	1
	69		84		10
	53		63		9
Average	53.6	4.44522	76.8	4.55412	9.6	0.4	7	7	6.33333	5.33333		0.958333	1	1	0.896825		0.96379	0.0243864
Replication	Treatment	First_Flower_Height	se	Last_Flower_Height	se	Number_of_Leaf	se	Fruit_Set	se	Brix	se			Fruit set (%)
1	S1T1	53.8	1.99123	62	2.38747	9	0.316228	0.970833	0.00416667	4.15	0.402837			97.0833
1	S1T2	50.2	6.48383	69.8	7.08802	9.2	0.2	0.950794	0.0104086	4.66	0.0832666			95.0794
1	S1T3	47.2	3.44093	73	2.98329	9.4	0.4	0.976607	0.0154176	3.87	0.0895048			97.6607
1	S2T1	52.6	2.29347	65	3.11448	8.6	0.4	0.973214	0.00178571	4.52	0.199332			97.3214
1	S2T2	50.8	3.77359	68.6	5.37215	8.4	0.4	0.990476	0.00952381	3.9	0.119257			99.0476
1	S2T3	49.8	3.08869	75.4	2.27156	10.6	0.244949	0.975	0.025	4.43	0.144568			97.5
1	S3T1	46.8	2.05913	57.8	2.63439	8	0.894427	1	0	4.12	0.111355			100
1	S3T2	50.2	1.31909	66.2	1.71464	8.4	0.4	0.977778	0.0222222	4.59	0.0766667			97.7778
1	S3T3	51.4	3.07571	69.4	2.71293	10	0.316228	0.968274	0.0141773	4.45	0.120416			96.8274
1	S4T1	48.2	2.85307	59.6	2.29347	8.6	0.509902	0.985714	0.0142857	4.37	0.121152			98.5714
1	S4T2	48.8	2.85307	71.4	2.71293	9.4	0.4	0.971429	0.0164957	3.86	0.106667			97.1429
1	S4T3	52	0.948683	74.6	1.72047	11.2	0.583095	0.983333	0.0166667	4.12	0.151144			98.3333
2	S1T1	53.6	1.07703	62.6	1.96469	8.6	0.4	1	0	4.32	0.133998			100
2	S1T2	49.8	3.2619	69	0.447214	8.6	0.4	0.979365	0.0104086	4.33	0.190933			97.9365
2	S1T3	52.8	2.74591	73	2.66458	9.8	0.489898	0.991667	0.00833333	4.27	0.134205			99.1667
2	S2T1	48.4	3.47275	60.2	4.55412	9.6	0.6	1	0	4.74	0.101325			100
2	S2T2	46	1.58114	65.2	1.59374	8.8	0.489898	0.977143	0.0228571	4.58	0.127192			97.7143
2	S2T3	51.8	3.92938	79	4.72229	9.4	0.509902	0.979167	0.0125	4.49	0.104828			97.9167
2	S3T1	44.4	2.94279	58.2	4.44297	8.6	0.4	0.98	0.02	4.51	0.102686			98
2	S3T2	44	3.2249	70.6	1.63095	8.4	0.678233	1	0	4.47	0.187409			100
2	S3T3	50.2	1.35647	78.2	1.2	10.6	0.509902	0.963333	0.0164429	4.35	0.0819892			96.3333
2	S4T1	45.6	3.18748	55.4	2.76767	8.4	0.4	0.975	0.025	4.38	0.0827312			97.5
2	S4T2	45.8	2.85307	64.4	3.23419	10.6	0.244949	0.980952	0.00952381	4.54	0.132665			98.0952
2	S4T3	45.2	3.07246	63.6	2.22711	10.2	0.374166	0.966667	0.0136083	4.16	0.0733333			96.6667
	S1T1	53.7	0.1	62.3	0.3	8.8	0.2	0.985417	0.0145833	4.235	0.085			98.5417	1.45833
	S1T2	50	0.2	69.4	0.4	8.9	0.3	0.965079	0.0142857	4.495	0.165			96.5079	1.42857
	S1T3	50	2.8	73	0	9.6	0.2	0.984137	0.00752976	4.07	0.2			98.4137	0.752976
	S2T1	50.5	2.1	62.6	2.4	9.1	0.5	0.986607	0.0133929	4.63	0.11			98.6607	1.33929
	S2T2	48.4	2.4	66.9	1.7	8.6	0.2	0.98381	0.00666667	4.24	0.34			98.381	0.666667
	S2T3	50.8	1	77.2	1.8	10	0.6	0.977083	0.00208333	4.46	0.03			97.7083	0.208333
	S3T1	45.6	1.2	58	0.2	8.3	0.3	0.99	0.01	4.315	0.195			99	1
	S3T2	47.1	3.1	68.4	2.2	8.4	0	0.988889	0.0111111	4.53	0.06			98.8889	1.11111
	S3T3	50.8	0.6	73.8	4.4	10.3	0.3	0.965804	0.00247024	4.4	0.05			96.5804	0.247024
	S4T1	46.9	1.3	57.5	2.1	8.5	0.1	0.980357	0.00535714	4.375	0.005			98.0357	0.535714
	S4T2	47.3	1.5	67.9	3.5	10	0.6	0.97619	0.0047619	4.2	0.34			97.619	0.47619
	S4T3	48.6	3.4	69.1	5.5	10.7	0.5	0.975	0.00833333	4.14	0.02			97.5	0.833333

## Sheet: Yield components
Data of yield components
Different colors refer to different day of harvesting
Black: harvested on 8 January
Red: harvested on 11 January
Green: harvested on 15 January
Purple: harvested on 22 January
Ligh Blue: harvested on 4 February and later
	Plant 1		Plant 2		Plant 3		Plant 4		Plant 5
I-1-1	Truss 1	Truss 2	Truss 1	Truss 2	Truss 1	Truss 2	Truss 1	Truss 2	Truss 1	Truss 2
	120.89	90.48	121.47	115.91	96.7	87.13	128.51	124.2	98.83	62.82
	94.87	78.02	138.08	98.18	91.98	83.88	102.26	122.09	117.88	93.16
	101.47	94.46	120.6	86.11	92.97	89.45	96.97	102.09	127.3	77
	99.03	123.54	108.23	85.5	74.16	83.18	102.93	130.09	120.6	107.54
	77.26		90.88	96.66	71.1	81.98	50.12	81.08	77.29
	74.8				78.92	73.03	113.83	85.3	82.3
							45.3	55.4	139.35
Number of fruit	10		10		12		14		11		11.4
Number of marketable fruit (weight >=60g)	10		10		12		11		10		10.6
Average fruit weight	95.482		106.162		83.7067		95.7264		100.37		96.2894
Average marketable fruit weight	95.482		106.162		83.7067		108.123		100.37		98.7687
sd	16.9063		17.567		8.30141		28.8204		24.2521		19.1694
	Plant 1			Plant 2			Plant 3			Plant 4			Plant 5
I-1-2	Truss 1	Truss 2	Truss 3	Truss 1	Truss 2	Truss 3	Truss 1	Truss 2	Truss 3	Truss 1	Truss 2	Truss 3	Truss 1	Truss 2	Truss 3
	107.5	80.68	82.74	87.01	110.62	87.98	104.93	110.42	89.24	74.36	77.92	87.56	117.37	132.54	97.89
	116.02	86.95	88.26	90.75	103.09	60.56	108.16	96.77	74.05	101.92	80.29	67.6	97.55	109.25	89.32
	98.79	76.36	75.96	87.6	82.05	71.91	86.42	93.99	56.9	94.52	96.75	149.23	91.88	107.97	86.55
	79.17	85.98	81.29	75.42	70.89	63.36		70.21	69.81	91.83	149.69	60.31		102.14	66.1
	70.79	62.37			71.84	37.52		83.62	47.39	77.56	89.15	52.56		133.27	71.8
					67.1			79.44		85.71				100.82
					58.66
Number of fruit	14			16			14			16			14			14.8
Number of marketable fruit (weight >=60g)	14			14			12			15			14			13.8
Average fruit weight	85.2043			76.6475			83.6679			89.81			100.318			87.1295
Average marketable fruit weight	85.2043			80.7271			88.9217			92.2933			100.318			89.4929
sd	14.1839			18.071			18.812			26.7477			19.4861			19.4601
	Plant 1				Plant 2				Plant 3				Plant 4				Plant 5
I-1-3	Truss 1	Truss 2	Truss 3	Truss 4	Truss 1	Truss 2	Truss 3	Truss 4	Truss 1	Truss 2	Truss 3	Truss 4	Truss 1	Truss 2	Truss 3	Truss 4	Truss 1	Truss 2	Truss 3	Truss 4
	165.62	76	84.01	76.79	105.76	103.86	83.22	78.85	100.25	104.59	101.25	107.86	97.28	80.29	87.44	77.88	110.87	96.3	87.87	100.11
	131.88	89.76	69.54	58.51	92.89	96.71	70.68	78.63	111.47	90.3	69.44	84.04	124.66	84.83	77.65	62.92	98.73	97.46	79.45	96.67
	138.24	84.87	80.89	43.72	94.12	96.15	82.52	91.52	97.58	86.65	79.17	76.87	112.78	82.54	68.45	76.15	126.76	105.55	64.84	99.34
	94.25	88.72	84.4		93.72	82.51	74.93	90.51	90.39	87.88	80.2	70.35	81.32	73.95	55.71	87.05	70.8	81.13	76.47	87.91
	88.13	57.85	83.7		97.42	62.25	57.55	62.61	85.81	78.15		48.77	81.47	66.95		88	50.3		59.11
	89.44	67.87	55.7		93.01	79.27		69.91	78.54	55.9			72.74			59.03
	85.53		56.96		74.92			45.32	59.51	45.3			57.59
					69.69								73.81
													91.3
													72.86
Number of fruit	23				26				23				25				18				23
Number of marketable fruit (weight >=60g)	18				24				19				22				16				19.8
Average fruit weight	84.8861				81.8665				82.1857				79.786				88.315				83.4079
Average marketable fruit weight	93.3133				84.4025				88.4626				82.8327				92.5162				88.3055
sd	27.9381				15.0325				18.0947				15.848				19.246				19.2319
	Plant 1		Plant 2		Plant 3		Plant 4		Plant 5
I-2-1	Truss 1	Truss 2	Truss 1	Truss 2	Truss 1	Truss 2	Truss 1	Truss 2	Truss 1	Truss 2
	101.12	68.67	85.82	124	98.09	105.66	89.95	79.03	98.95	99.2
	74.51	62.24	92.05	86.83	84.42	94.77	96.95	80.66	93.6	80.09
	70.81	38.9	93.71	86.02	78.63	92.58	99.09	93.88	102.05	104.27
	65.86	42.82	81.58	58.74	75.17	90.05	83.46	95.03	89.64	65.38
	61.89	41.87	73.02	56.87	63.86	95.94	83.84	93.88		64.69
						77.37	68.53	95.03		55.78
						62.91	70.52
Number of fruit	10		10		12		13		10		11
Number of marketable fruit (weight >=60g)	7		8		12		13		9		9.8
Average fruit weight	62.869		83.864		84.9542		86.9115		85.365		80.7927
Average marketable fruit weight	72.1571		90.3787		84.9542		86.9115		88.6522		84.6108
sd	18.6282		19.0754		13.5743		10.068		17.7257		15.8143
	Plant 1			Plant 2			Plant 3			Plant 4			Plant 5
I-2-2	Truss 1	Truss 2	Truss 3	Truss 1	Truss 2	Truss 3	Truss 1	Truss 2	Truss 3	Truss 1	Truss 2	Truss 3	Truss 1	Truss 2	Truss 3
	136.46	84.19	109.37	96.71	93.42	106.28	96.87	79.19	79.72	116.02	88.48	73.44	115.39	100.34	87.41
	125.08	106.49	96.06	115.94	93.01	116.6	97.29	90.11	77.67	113.01	96.54	54.2	107.15	82.31	71.31
	161.85	98.38	109.88	96.29	87.76	96.29	81.07	69.66	79.11	103.31	87.39	86.69	101.93	67.44	103.81
	91.49	81.62	110.48	93.57	105.83	92.01	82.5		65.09	79.83	61.41	71.59	97.84	100.03	59.06
	112.93	54.86	84.04	88.64	66.22	101.42	70.5		55.56	93.9	66.91	67.83	62.01
	95.8		94.34				72.61		86.65	76.19	46.44	80
										61.21
Number of fruit	17			15			15			19			13		15.8
Number of marketable fruit (weight >=60g)	16			15			14			17			12		14.8
Average fruit weight	103.136			96.666			78.9067			80.2311			88.9254		89.5731
Average marketable fruit weight	106.154			96.666			80.5743			83.75			91.4142		91.7116
sd	23.9027			12.2299			11.332			19.0114			18.6874		17.0327
	Plant 1				Plant 2				Plant 3				Plant 4				Plant 5
I-2-3	Truss 1	Truss 2	Truss 3	Truss 4	Truss 1	Truss 2	Truss 3	Truss 4	Truss 1	Truss 2	Truss 3	Truss 4	Truss 1	Truss 2	Truss 3	Truss 4	Truss 1	Truss 2	Truss 3	Truss 4
	106.76	61.92	80.92	73.9	135.36	117.5	100.38	100.13	133.67	110.92	91.03	82.39	112.68	104.21	111.77	69.69
	100.98	96.2	67.23	52.63	123.34	96.46	102.11	103.65	105.7	89.93	75.09	108.75	118.65	82.8	67.09	90.6
	84.75	83.86	87.87	60.38	106.56	91.75	107.65	80.39	91.62	82.13	95.08	100.81	94.14	71.33	57.36	86.99
	79.81	103.17		57.75	91.59	102	85.97		74.45	97	81.06		112.95	70.81	79.99
	84.85	85.53			103.75	102.17			97.94	79.45	104.63		102.44	71.34
	57.95	68.64			97.95	94.67			70.01	104.63	90.88		71.08	61.66
		77.91				70.67			71.78		83.11
Number of fruit	20				20				23				19		20.5
Number of marketable fruit (weight >=60g)	17				20				23				18		19.5
Average fruit weight	78.6505				100.703				92.2635				86.1884		89.4512
Average marketable fruit weight	82.6282				100.703				92.2635				87.79		90.8461
sd	15.976				14.2521				15.1753				19.4707		16.2185
	Plant 1		Plant 2		Plant 3		Plant 4		Plant 5
I-3-1	Truss 1	Truss 2	Truss 1	Truss 2	Truss 1	Truss 2	Truss 1	Truss 2	Truss 1	Truss 2
	128.59	134.24	141.51	161.9	126.43	108.33	103.15	76.55	113.31	126.59
	134.72	103.73	104.77	88.05	111.27	100.46	111.91	66.79	124.76	98.3
	107.09	118.36	121.79	101.35	99.49	120.7	97.02		92.02	102.54
	93.47	108.63	89.9	94.57	105.7	98.49	99.8		94.85	79.74
	142.04		77.81	84.53	97	65.22	92.76		110.24	62.35
	113.33		75.14		85.23		96.35		127.55	69.5
									96.77	53.84
									70.57	65.2
Number of fruit	10		11		11		8		16			11.2
Number of marketable fruit (weight >=60g)	10		11		11		8		15			11
Average fruit weight	118.42		103.756		101.665		93.0413		93.0081			101.978
Average marketable fruit weight	118.42		103.756		101.665		93.0413		95.6193			102.5
sd	15.8665		27.4279		16.6282		14.5987		24.0209			19.7084
	Plant 1			Plant 2			Plant 3			Plant 4			Plant 5
I-3-2	Truss 1	Truss 2	Truss 3	Truss 1	Truss 2	Truss 3	Truss 1	Truss 2	Truss 3	Truss 1	Truss 2	Truss 3	Truss 1	Truss 2	Truss 3
	108.3	99.96	66.92	162.81	91.15	59.89	92.11	78.86	83.87	90.89	81.02	77.57	101.89	106.66	72.72
	122.27	83.7	69.35	126.86	80.99	79.6	98.3	89.7	76.02	91.86	81.06	48.39	90.75	91.51	67.06
	87.38	78.1	61.77	124.44	88.17	49.92	102.26	89.72	76.07	91.07	82.15	65.37	89.58	84.78	55.98
	75.63	77.38	54.88	157.92	70.13	52.84	80.22	100.29	53.75	79.39	73.65	62.72	86.51	85.2
	68.39	74.47	53.2	122.04	61.17		142.26	78.74	99.42	78.59	76.22	61.89	66.57	62.94
		65.28	41.19					77.32		68.91			45.17	71.36
													64.01
Number of fruit	17			14			16			16			16			15.8
Number of marketable fruit (weight >=60g)	14			11			15			15			14			13.8
Average fruit weight	75.7747			94.8521			88.6819			75.6719			77.6681			82.5297
Average marketable fruit weight	81.35			105.935			91.0107			77.4907			81.5386			87.4649
sd	20.3633			37.6931			18.9212			11.873			17.0241			21.1749
	Plant 1				Plant 2				Plant 3				Plant 4				Plant 5
I-3-3	Truss 1	Truss 2	Truss 3	Truss 4	Truss 1	Truss 2	Truss 3	Truss 4	Truss 1	Truss 2	Truss 3	Truss 4	Truss 1	Truss 2	Truss 3	Truss 4	Truss 1	Truss 2	Truss 3	Truss 4
	95.71	80.68	81.77	68.02	103.65	75.15	73.68	80.48	105.95	120.34	87.37	77.17	67.68	83.29	67.37	60.04	114.94	62.44	88.54	71.06
	92.52	84.58	66.11	56.47	111.59	82.52	108.58	81.27	103.74	88.17	87.22	87.81	84.43	79.42	79.36	64.47	107.58	92.22	95.15	71.03
	92.98	82.25	57.25	68.24	107.2	69.34	74.55	82.62	103.22	127.46	88.41	92.66	69.15	70.71	76.94	69.54	65.35	86.11	87.24	69.35
	94.83		75.86	71.67	85.02	60.25	69.23	65.28	107.34	98.83	66.78	68.6	77.67	82.05	88.02	42.75	79.38	91.88	68.44	87.11
	78.34			71.38	82.73	46.99	62.65	81.93	91.01	97.94	69.49	66.3	71.33	60.19		65.08	58.55	59.78	49.5
	74.31					58.2	59.57	66.74	70.11	79.54	55.38	55.8	71.46			55.68			55.18
													68.25
Number of fruit	18				23				24				22				20				21.4
Number of marketable fruit (weight >=60g)	16				20				22				20				16				18.8
Average fruit weight	77.3872				77.7922				87.36				70.6764				78.0415				78.2515
Average marketable fruit weight	79.9531				81.223				90.2482				72.8225				83.6137				81.5721
sd	11.982				17.1118				18.9586				10.5708				17.7468				15.274
	Plant 1		Plant 2		Plant 3		Plant 4		Plant 5
I-4-1	Truss 1	Truss 2	Truss 1	Truss 2	Truss 1	Truss 2	Truss 1	Truss 2	Truss 1	Truss 2
	124.63	112.72	146.55	105.83	128.82	119.83	91.96	112.7	121.74	121.87
	109.62	102.65	144.65	113.59	132	124.37	108.76	90.66	137.76	117.37
	97.75	103.53	115.57	99.44	115.57	110.13	99.9	90.94	140.68	117.8
	70.95	82.7	117.99	101.92	104.44	108.78	99.18	61.34	127.48	110.64
	76.85	83.54	97.39	90.84	102.03	104.55	52.35	72.49	116.77	129.35
			104.63	92.21	88.67	87.97	86.11	78.79	128.05
			90.83	113.6	90.16	95.07	75.71		92.54
Number of fruit	10		14		14		13		12		12.6
Number of marketable fruit (weight >=60g)	10		14		14		12		12		12.4
Average fruit weight	96.494		109.646		108.028		86.2223		121.837		104.445
Average marketable fruit weight	96.494		109.646		108.028		89.045		121.837		105.01
sd	17.361		17.7344		14.6769		17.7004		12.7248		16.0395
	Plant 1			Plant 2			Plant 3			Plant 4			Plant 5
I-4-2	Truss 1	Truss 2	Truss 3	Truss 1	Truss 2	Truss 3	Truss 1	Truss 2	Truss 3	Truss 1	Truss 2	Truss 3	Truss 1	Truss 2	Truss 3
	105.05	85.54	43.92	105.11	85.42	90.79	109.7	89.86	82.59	84.59	82.8	86.68	77.87	65.26	83.97
	109.97	106.48	40.09	92.21	91.4	79.29	124.02	102.52	75.84	75.74	90.75	73.34	78.37	106.35	75.98
	105	94.92	58.58	74.07	86.87	72.77	65.71	96.76	60.78	78.33	79.4	83.11	148.2	52.89	69.88
	87.98	93.87	21.18	107.73	84.71	66.14	55.96	89.51	79.13	75.25	71.58	85.79	84.2	58.02	65.45
	93.73	83.67		49.04	81.15		89.07			75.83	52.47	68.35			61.81
		72.17								69.35	55.22
		79.89
Number of fruit	16			14			13			17			13			14.6
Number of marketable fruit (weight >=60g)	12			13			12			15			11			12.6
Average fruit weight	80.1275			83.3357			86.2654			75.7988			79.0962			80.9247
Average marketable fruit weight	93.1892			85.9738			88.7908			78.726			83.3945			86.0149
sd	26.3786			15.1348			19.459			10.3978			24.9533			19.2647
	Plant 1				Plant 2				Plant 3				Plant 4				Plant 5
I-4-3	Truss 1	Truss 2	Truss 3	Truss 4	Truss 1	Truss 2	Truss 3	Truss 4	Truss 1	Truss 2	Truss 3	Truss 4	Truss 1	Truss 2	Truss 3	Truss 4	Truss 1	Truss 2	Truss 3	Truss 4
	96.5	86.86	74.95	72.59	120.19	103.85	85.77	66.62	122.95	106.51	68.45	85.88	51.84	86.71	55.9	60.93	81.65	82.04	50.37	65.03
	81.46	94.16	67.45	63.68	114.8	100.13	87.91	74.71	110.64	109.03	75.29	82.87	101.88	85.05	51.67	55.83	79.4	58.07	54.4	61.29
	94.79	82.11	88.65	75.66	87.35	89.22	77.53	64.38	55.95	95.3	89.76	90.05	59.86	96.94	48.39		73.06	48.04	53.36	62.06
	90.97	68.26	75.84	70.53	87.35	95.43	119.34	47.03	57.42	83.32	84.8	94.43	60.66	76.14			70.37	59.36	63.4	60.44
	55.05	90.93	41.33	68.11	70.71	76.37	49.33			87.37		57.93	87.4	67.32			69.87	68.7	69.6	67.85
	59.33	75.68	49.95	55.59	71.85	66.19				82.75			59.58	71.47			55.64	49.97	52.7
			70.42		72.56	65.63							65.89
			69.85		46.59								72.27
			52.1
			48.97
Number of fruit	28				24				19				19				23				22.6
Number of marketable fruit (weight >=60g)	21				21				16				12				14				16.8
Average fruit weight	72.2061				80.8683				86.3526				69.2489				63.3335				74.4019
Average marketable fruit weight	79.0214				85.6138				91.8375				77.7217				69.6257				80.764
sd	15.2351				20.9309				18.3644				15.8504				10.0261				16.0813
	Plant 1		Plant 2		Plant 3		Plant 4		Plant 5
II-1-1	Truss 1	Truss 2	Truss 1	Truss 2	Truss 1	Truss 2	Truss 1	Truss 2	Truss 1	Truss 2
	116.37	64.45	113.4	110.24	119.77	82.45	105.61	123.58	102.76	96.59
	110.71	90.11	104.2	108.18	92.8	83.25	106.04	125.83	106.65	81.64
	102.45	75.97	115.7	89.72	121.62	63.81	98.29	125.3	67.72	87.43
	78.51	78.53	87.36	93.12	87.3	67.62	96.74	117.9	89.95	90.8
	69.84	50.27	77.61	100.81	85.44	93.51	83.72	125.82	88.31	75.3
	66.13	59.09		97.01	94.76	98.14	79.35		90.41
				77.44	58.97	84.76			70.93
Number of fruit	12		12		14		11		12		12.2
Number of marketable fruit (weight >=60g)	10		12		13		11		12		11.6
Average fruit weight	80.2025		97.8992		88.1571		108.016		87.3742		92.3299
Average marketable fruit weight	85.307		97.8992		90.4023		108.016		87.3742		93.7998
sd	20.7818		13.1258		18.0924		17.0776		11.8975		16.195
	Plant 1			Plant 2			Plant 3			Plant 4			Plant 5
II-1-2	Truss 1	Truss 2	Truss 3	Truss 1	Truss 2	Truss 3	Truss 1	Truss 2	Truss 3	Truss 1	Truss 2	Truss 3	Truss 1	Truss 2	Truss 3
	105.17	77.8	85.8	102.79	89.84	87.97	108.61	75.6	91.39
	85.57	93.9	92.48	99.87	107.49	92.63	109	73.23	83.29
	93.55	82.96	82	102.49	105.01	69.03	83.73	65.43	71.42
	94.15	94.47		95.64	97.54		91.51	56.83	68.54
	79.28	82.25		83.02	81.03		68.56		87.23
				79.72			74.65
Number of fruit	13			14			15			14
Number of marketable fruit (weight >=60g)	13			14			14			13.6667
Average fruit weight	88.4138			92.4336			80.6013			87.1496
Average marketable fruit weight	88.4138			92.4336			82.2993			87.7156
sd	7.86996			11.2305			15.0525			11.3843
	Plant 1				Plant 2				Plant 3				Plant 4				Plant 5
II-1-3	Truss 1	Truss 2	Truss 3	Truss 4	Truss 1	Truss 2	Truss 3	Truss 4	Truss 1	Truss 2	Truss 3	Truss 4	Truss 1	Truss 2	Truss 3	Truss 4	Truss 1	Truss 2	Truss 3	Truss 4
	99.77	90.18	74.43	94.66					104.46	95.6	88.12	84.79	97.17	86.58	97.79	85.4	122.46	92.31	93.16	85.83
	98.67	85.95	76.68	91.51					96.6	94.13	76.04	58.23	96.71	89.73	95.25	81.09	109.96	82.87	91.2	87.34
	92.22	88.66	80.28	80.98					86.47	83.88	84.29	75.59	94.13	87.72	80.16	82.06	94.36	83.72	83.16	85.52
	87.73	85.13	76.04	76.75					91.66	84.56	80.14	71.62	82.27	70.37	82.13	54.02	85.58	87.72	72.39	69.91
	78.27	62.24		43.86					76.55	46.07	76.75	73.81	72.58	62.28	76.04		79.56	62.65	66.52	49.84
	73.81												79.21	52.93			78.22
Number of fruit	20								20				21				21				20.5
Number of marketable fruit (weight >=60g)	19								18				19				20				19
Average fruit weight	81.891								81.468				81.22				84.0133				82.1481
Average marketable fruit weight	83.8926								84.7256				84.1405				85.722				84.6202
sd	12.9714								13.3496				13.0752				15.5164				13.7281
	Plant 1		Plant 2		Plant 3		Plant 4		Plant 5
II-2-1	Truss 1	Truss 2	Truss 1	Truss 2	Truss 1	Truss 2	Truss 1	Truss 2	Truss 1	Truss 2
	107.07	76.01	110.76	94.75	103.11	90.02	109	76.86	99.79	65.22
	111.6	85.27	96.89	89.02	99.14	94.29	182	86.48	101.36	61.17
	88.4	76.2	95.96	75.61	69.52	92.61	92.93	86.8	86.02	60.65
	72.6	68.73	95.24	65.22	92.76	100.2	90.05	77.29	94.96	69.65
	58.16	81.42	82.4	62.64	89.6		76.65	77.06	68.33	62.28
		62.25	81.96	95.47	90.3		88.85			57.3
		76.92								45.96
Number of fruit	12		12		10		11		12		11.4
Number of marketable fruit (weight >=60g)	11		12		10		11		10		10.8
Average fruit weight	80.3858		87.16		92.155		94.9064		72.7242		85.4663
Average marketable fruit weight	82.4064		87.16		92.155		94.9064		76.943		86.7141
sd	16.0781		14.1105		9.22271		30.451		18.2195		17.6164
	Plant 1			Plant 2			Plant 3			Plant 4			Plant 5
II-2-2	Truss 1	Truss 2	Truss 3	Truss 1	Truss 2	Truss 3	Truss 1	Truss 2	Truss 3	Truss 1	Truss 2	Truss 3	Truss 1	Truss 2	Truss 3
	111.07	93.21	84.34	108.63	99.9	105.08	109.84	76.14	84.35	107.93	90.47	84.35	107.78	118.37	111.05
	102.2	80.06	74.18	113.7	104.27	107.93	105.97	81.09	79.43	104.83	86.29	79.43	120.7	96.27	98.6
	114.83	81.29	72.62	157.08	99.3	77.97	110.46	89.93	74.3	95.63	96.32	74.3	119.23	104.76	110.88
	89.16	79.3	77.19	96.72	91.23	77.26	103.44	76.38	57.48	84.26	89.93	57.48	124.69	101.57	88.86
	93.13	82.96	65.67	96.99	99.78		83.56	78.43		93.43	76.38		108.95	79.33	99.86
	71.58	73.84		82.82	87.39		87.34	74.05		80.53	78.43		84.64
											74.05
Number of fruit	17			16			16			17			16			16.4
Number of marketable fruit (weight >=60g)	17			16			15			16			16			16
Average fruit weight	85.0959			100.378			85.7619			85.5318			104.721			92.2978
Average marketable fruit weight	85.0959			100.378			87.6473			87.285			104.721			93.0255
sd	13.9213			18.581			14.8369			12.3579			13.1608			14.5716
	Plant 1				Plant 2				Plant 3				Plant 4				Plant 5
II-2-3	Truss 1	Truss 2	Truss 3	Truss 4	Truss 1	Truss 2	Truss 3	Truss 4	Truss 1	Truss 2	Truss 3	Truss 4	Truss 1	Truss 2	Truss 3	Truss 4	Truss 1	Truss 2	Truss 3	Truss 4
	102.15	107.97	75.65	90.54	97.03	73.59	87.56	95.58	102.47	98.62	87.73	89.74	102.37	91.24	82.98	81.36	104.61	83.05	88.39	81.72
	102.02	97.03	99.06	91.84	92.05	86.66	84.79	90.3	92.48	93.86	87.96	68.83	90.09	88.91	86.22	81.74	88.23	85.96	88.71	76.56
	98.07	85.9	61.03	89.92	85.57	84.27	81.83	83.22	94.54	78.65	89.91	59.81	86.48	82.44	80.37	76.82	79.25	73.95	78.09	65.38
	85.67	88.73	97.03	89.92	78.86	83.37	78.25	80.92	81.92	89.96	80.47	62.15	87.82	81.34	84.36		89.89	89.2	79.43	72.15
	87.62	71.12	89.3		61.37	92.58	78.25	80.15	88.7		89.96		88.54	88.23	83.24		102.37	85.37	80.2
									81.38				85		48.42		81.87	84.61
Number of fruit	19				20				19				20				21				19.8
Number of marketable fruit (weight >=60g)	19				20				18				19				21				19.4
Average fruit weight	90.03				83.81				85.2179				83.8985				83.7614				85.3436
Average marketable fruit weight	90.03				83.81				86.6294				85.7658				83.7614				85.9993
sd	11.3277				8.10207				11.4079				9.92084				9.04196				9.96009
	Plant 1		Plant 2		Plant 3		Plant 4		Plant 5
II-3-1	Truss 1	Truss 2	Truss 1	Truss 2	Truss 1	Truss 2	Truss 1	Truss 2	Truss 1	Truss 2
	174.56	113.81	104.99	76.43	133.55	105.12	140.28	113.27	123.6	102.57
	148.73	115.12	86.4	72.75	152.14	96.36	113.13	93.49	121.2	98.36
	114.11	99.52	78.28	69.17	123.36	109.48	107.25	88.17	104.4	102.04
	114.69	92.3	78.9	78.37	121.88	102.29	91.82	91.26	77.85	82.88
	111.17	72.72	48.26	66.11	108.89	109.77	88.34	85.68	71.25	75.95
	77.6					106.46	80.73	91.52	67.56	66.65
	70.55							91.67	65.1	63.81
										69.38
Number of fruit	12		10		11		13		15		12.2
Number of marketable fruit (weight >=60g)	12		9		11		13		15		12
Average fruit weight	108.74		75.966		115.391		98.2008		86.1733		96.8942
Average marketable fruit weight	108.74		79.0444		115.391		98.2008		86.1733		97.5099
sd	30.3748		14.501		16.167		16.2294		20.9174		19.6379
	Plant 1			Plant 2			Plant 3			Plant 4			Plant 5
II-3-2	Truss 1	Truss 2	Truss 3	Truss 1	Truss 2	Truss 3	Truss 1	Truss 2	Truss 3	Truss 1	Truss 2	Truss 3	Truss 1	Truss 2	Truss 3
	98.45	95.01	70.74	141.57	107.26	74.25	105.62	101.68	101.99	103.75	91.77	94	86.47	59.17	53.45
	105.98	115.82	88.92	127.91	103.65	75.67	110.97	90.03	95.35	107.36	94.71	82.49	100.68	75.71	72.49
	96.86	96.93	73.19	99.63	90.02	59.28	94.49	102.39	104.45	102.22	104.45	79.66	117.92	118.12	63.27
	94.99	94.64	76.19	94.24	85.96		90.55	83.03	77.34	100.05	76.93	85.43	141.64		77.31
	81.88	81.32	54.53	57.37	75.17		78.66	85.86	77.18	68.24	78.94	74.59	98.79		57.41
	69.51	89.94	42.27	77.24	100.67		74.26	73.63		60.32	72.41	61.62	76.73
	65.28	75.71					58.87	68.8
Number of fruit	20			15			19			18			14			17.2
Number of marketable fruit (weight >=60g)	18			13			18			18			11			15.6
Average fruit weight	83.408			91.326			88.1658			85.4967			85.6543			86.8101
Average marketable fruit weight	87.2978			96.4031			89.7933			85.4967			93.5573			90.5096
sd	17.8429			23.3605			14.4618			14.9703			26.439			19.4149
	Plant 1				Plant 2				Plant 3				Plant 4				Plant 5
II-3-3	Truss 1	Truss 2	Truss 3	Truss 4	Truss 1	Truss 2	Truss 3	Truss 4	Truss 1	Truss 2	Truss 3	Truss 4	Truss 1	Truss 2	Truss 3	Truss 4	Truss 1	Truss 2	Truss 3	Truss 4
	96.26	103.72	96.17	85.92	125.02	84.34	18.17	85.85	144.8	102.01	83.57	98.37	106.63	89.89	74.22	85.44	128.77	90	82.64	75.16
	106.47	117.42	92.15	91.12	107.9	71.02	85.74	76.18	120.11	107.41	98.54	97.3	115.06	87.35	95.12	76.73	114.34	87.36	77.12	76.12
	75.46	88.75		108.27	96.23	93.71	90.09	79.74	104.81	100.34	105.22	102	102.34	100.72	103.57	80.1	126.64	66.66	73.73	69.1
	68.76	95.97		86.41	82.44	74.36	65.74	155.68	93.07	89.52	96.36	108.72	92.67	91.42		70.43	77.98	65.8		54.77
	107.86	73.24			59.97	57.55			94.77			87.99	81.46	85.12		81.78	65.84	85.98
	50.13											84.71	73.83				69.64
												78.61
Number of fruit	17				18				20				19				18				18.4
Number of marketable fruit (weight >=60g)	16				15				20				19				17				17.4
Average fruit weight	90.8282				83.8739				99.9115				89.1516				82.6472				89.2825
Average marketable fruit weight	93.3719				91.6027				99.9115				89.1516				84.2871				91.6649
sd	16.8363				28.6626				13.8227				12.3317				20.7744				18.4855
	Plant 1		Plant 2		Plant 3		Plant 4		Plant 5
II-4-1	Truss 1	Truss 2	Truss 1	Truss 2	Truss 1	Truss 2	Truss 1	Truss 2	Truss 1	Truss 2
	145.92	148.54	114.93	95.13	114.74	93.81	122.3	99.09	149.46	105.01
	131.4	129.9	126.47	91.58	121.04	83.45	92.15	99.88	138.71	136.84
	133.94	108.25	114.75	93.41	101.96	99.46	110.12	89.12	149.82	149.91
	147.52	132.64	110.78	120.89	92.56	80.34	92.59	118.56	84.18	94.07
	121.64	106.65	93.34	69.02	85.72	89.38	83.66	88.08	74.16	133.45
	92.98	98.74	83.67	70.8	77.28	83.56	95.89	78.74	53.27	106.33
							80.59
Number of fruit	12		12		12		13		12		12.2
Number of marketable fruit (weight >=60g)	12		12		12		13		11		12
Average fruit weight	124.843		98.7308		93.6083		96.2131		114.601		105.599
Average marketable fruit weight	124.843		98.7308		93.6083		96.2131		120.176		106.714
sd	19.177		18.9158		13.5884		13.6876		33.0807		19.6899
	Plant 1			Plant 2			Plant 3			Plant 4			Plant 5
II-4-2	Truss 1	Truss 2	Truss 3	Truss 1	Truss 2	Truss 3	Truss 1	Truss 2	Truss 3	Truss 1	Truss 2	Truss 3	Truss 1	Truss 2	Truss 3
	86.34	81.59	86.93	82.87	106.93	69.42	102.92	100.67	84.39	175.69	128.81	115.06	88.07	84.16	78.78
	77.64	82.33	80.74	91.39	209.18	104.64	104.16	107.39	97.09	101.6	104.97	89.38	90.11	70.36	94.57
	88.94	76.1	77.18	107.69	61.57	120.77	83.62	108.56	85.57	160.71	131.52	109.25	79.13	81.78
	78.64	87.04	64.06	90.47		97.15	80.11	63.87	60.82	102.39	118.25		79.11	75.6
	61.76	78		93.62			103.13	57.84	59.47	122.75			56.24	92.35
		69.77		50.04			71.97			133.84
				76.25
Number of fruit	15			14			16			13			12			14
Number of marketable fruit (weight >=60g)	15			13			14			13			11			13.2
Average fruit weight	78.4707			97.285			85.7237			122.632			80.855			92.9933
Average marketable fruit weight	78.4707			100.919			89.5907			122.632			83.0927			94.9411
sd	8.09384			37.577			18.3912			24.2095			10.5473			19.7638
	Plant 1				Plant 2				Plant 3				Plant 4				Plant 5
II-4-3	Truss 1	Truss 2	Truss 3	Truss 4	Truss 1	Truss 2	Truss 3	Truss 4	Truss 1	Truss 2	Truss 3	Truss 4	Truss 1	Truss 2	Truss 3	Truss 4	Truss 1	Truss 2	Truss 3	Truss 4
	89.39	89.73	80.3	82	102.72	73.87	100.75	80.38	116.03	85.12	87.73	78.47	102.19	92.24	80.19	89.61	114.64	82.49	102.26	85.94
	85.45	72.52	74.3	66.71	97.3	86.11	87.56	69.66	82.24	83.94	84.24	61.05	95.05	83.5	81.61	77.83	95.3	114.25	66	107.33
	71.66	78.92	75.02	60.13	81.52	72.82	67.22	68.35	80.72	84.35	85.03	60.24	90.27	74.57	72.82	73.62	90.44	83.62	72.67	91.91
	77.08	75.75	71.02	57.24	91.34	68.81	69.12	59.62	72.67	80.08	77.2		83.77	68.74	77.1	49.36	76.18	81.59	76.32	90.34
	69.88	61.23	47.46		82.75	61.13	61.24		66.07	77.84	72		75.5	65.25			66.15	81.15	55.25	61.2
	69.62				66.37	57.66			47.96	58.49	57.53		48.26				52.36	68.7
	49.08																	58.52
Number of fruit	21				21				21				19				23				21
Number of marketable fruit (weight >=60g)	18				19				18				17				20				18.4
Average fruit weight	71.6424				76.4905				76.1429				77.9726				81.5048				76.7506
Average marketable fruit weight	75.0394				78.3695				79.7233				81.4035				85.424				79.992
sd	11.6357				13.7248				14.5349				13.8709				17.8407				14.3214

## Sheet: Fruit morphology and quality
Treatment	No. plant	Fruit height (H)	Fruit Diameter (D)	Fruit shape index (I=H/D)	Number of locule	Pericarp thickness	Brix	Number of seed/fruit
I-1-1	1	5.15	6	0.858333	4	0.75	5	174
	2	5.3	5.8	0.913793	3	0.7	4.5	133
	3	5.6	6	0.933333	3	0.65	4.4	130
	4	5.4	6.1	0.885246	3	0.75	4.5	156
	5	5.55	6.3	0.880952	4	0.8	0.6	169
	6	5.5	6.2	0.887097	4	0.8	4.2	170
	7	5.35	6.2	0.862903	4	0.75	4.5	134
	8	6	6.25	0.96	3	0.85	4.2	136
	9	5.6	6.2	0.903226	3	0.85	4.8	154
	10	5.5	6	0.916667	3	0.75	4.8	148
	Average			0.900155	3.4	0.765	4.15	150.4
I-1-2	1	4.8	5.5	0.872727	3	0.75	4.5	146
	2	4.95	5.3	0.933962	3	0.8	4.8	149
	3	5.25	5.6	0.9375	3	0.7	4.6	136
	4	4.85	5.2	0.932692	3	0.7	4.4	136
	5	5.45	5.5	0.990909	3	0.75	4.9	103
	6	4.8	5.5	0.872727	3	0.8	5	117
	7	5.6	5.3	1.0566	3	0.8	5	92
	8	5.05	5.2	0.971154	3	0.7	4.6	143
	9	5	5.4	0.925926	3	0.8	4.2	182
	10	3	5.1	0.588235	3	0.75	4.6	103
	Average			0.908244	3	0.755	4.66	130.7
I-1-3	1	5.1	5.1	1	3	0.8	4	147
	2	5.2	5.7	0.912281	4	0.8	3.8	154
	3	5.1	5.7	0.894737	4	0.8	3.8	167
	4	5.1	5.2	0.980769	3	0.7	4	8.7
	5	5.1	5.3	0.962264	3	0.7	3.5	105
	6	5.7	6.7	0.850746	4	0.7	4.4	165
	7	5.3	5.2	1.01923	3	0.65	3.8	118
	8	5.2	5	1.04	3	0.8	4	74
	9	4.8	5.1	0.941176	3	0.5	4	121
	10	5.2	4.8	1.08333	3	0.7	3.4	128
	Average			0.968454	3.3	0.715	3.87	118.77
I-2-1	1	5.83	5.72	1.01923	3	0.7	4.2	165
	2	5.4	5.8	0.931034	4	0.7	3.2	173
	3	5.4	4.9	1.10204	3	0.75	4.9	119
	4	5.3	7	0.757143	4	0.75	5	216
	5	4.9	5.2	0.942308	3	0.7	5.3	218
	6	4.6	5.2	0.884615	3	0.7	4.5	235
	7	5.6	5.9	0.949153	3	0.7	4	154
	8	5.5	6.3	0.873016	3	0.8	4.2	137
	9	4.75	4.8	0.989583	2	0.7	5	174
	10	5.5	6.2	0.887097	4	0.75	4.9	193
	Average			0.933522	3.2	0.725	4.52	178.4
I-2-2	1	5.8	5.8	1	5	0.7	4	135
	2	4.95	6.15	0.804878	5	0.7	3.7	156
	3	5.5	6	0.916667	4	0.71	4.1	145
	4	4.6	5.25	0.87619	3	0.75	4	150
	5	4.9	5.2	0.942308	3	0.9	3.6	92
	6	5.5	5.5	1	3	0.85	4.2	102
	7	5.3	5.45	0.972477	3	0.7	4.2	114
	8	5.6	5.85	0.957265	3	0.6	3	185
	9	5.4	5.8	0.931034	4	0.9	4.2	148
	10	5.4	5.38	1.00372	3	0.7	4	162
	Average			0.940454	3.6	0.751	3.9	138.9
I-2-3	1	5.5	5.8	0.948276	3	0.7	5.4	154
	2	5	5.7	0.877193	3	0.7	4.2	122
	3	5.1	6.5	0.784615	3	0.7	5	162
	4	5.2	6	0.866667	4	0.7	4.6	172
	5	5.1	5.6	0.910714	3	0.6	4.5	184
	6	5.2	5.2	1	3	0.7	4.2	141
	7	5.4	5.8	0.931034	3	0.75	4.2	175
	8	5.4	5.6	0.964286	3	0.7	4.2	151
	9	4.9	5.8	0.844828	4	0.7	4	156
	10	5	5.7	0.877193	3	0.7	4	144
	Average			0.900481	3.2	0.695	4.43	156.1
I-3-1	1	5.4	5.5	0.981818	3	0.7	4	123
	2	5.2	5.9	0.881356	4	0.8	3.4	119
	3	5.15	5.9	0.872881	3	0.7	4.2	133
	4	5.6	6.3	0.888889	3	1	4.4	157
	5	5.2	6.2	0.83871	3	0.7	3.8	189
	6	5.5	5.5	1	2	0.65	4.5	133
	7	5.7	6.2	0.919355	3	0.7	4	136
	8	5.3	5.9	0.898305	3	0.65	4	157
	9	5.3	6	0.883333	3	0.7	4.4	150
	10	5.1	5.85	0.871795	4	0.5	4.5	162
	Average			0.903644	3.1	0.71	4.12	145.9
I-3-2	1	5.2	5.5	0.945455	3	0.9	5	142
	2	5.2	5.85	0.888889	4	0.8	4.5	128
	3	5.2	5.6	0.928571	3	0.65	4.7	177
	4	5.2	5.4	0.962963	3	0.8	4.6	156
	5	4.65	5.3	0.877358	3	0.65	4.4	118
	6	5.4	5.7	0.947368	3	0.8	4.5	125
	7	5.35	6.25	0.856	4	0.7	5	182
	8	4.7	5.4	0.87037	3	0.7	4.5	118
	9	4.6	5.2	0.884615	3	0.75	4.3	138
	10	5	5.3	0.943396	3	0.7	4.4	127
	Average			0.910499	3.2	0.745	4.59	141.1
I-3-3	1	5.8	5.9	0.983051	4	1	4.6	89
	2	5.5	5.85	0.940171	4	0.75	4.4	103
	3	5.2	5.85	0.888889	4	0.7	4.2	173
	4	5.1	5.4	0.944444	3	0.75	5	149
	5	5.3	5.1	1.03922	3	0.7	4.2	107
	6	4.7	5.2	0.903846	3	0.7	4	145
	7	5.2	5.9	0.881356	3	0.75	4.6	154
	8	5.7	5.8	0.982759	4	0.7	3.9	120
	9	5.4	5.8	0.931034	6	0.7	4.6	157
	10	5.4	5.8	0.931034	3	0.8	5	139
	Average			0.94258	3.7	0.755	4.45	133.6
I-4-1	1	6.1	6.35	0.96063	3	0.7	5.2	181
	2	5.4	5.55	0.972973	3	0.7	4.1	106
	3	5.4	5.9	0.915254	3	0.7	4.2	123
	4	5.2	5.55	0.936937	3	0.7	3.9	149
	5	5.4	5.8	0.931034	4	0.7	4	143
	6	5.4	5.5	0.981818	3	0.8	4.5	143
	7	5.4	5.6	0.964286	3	0.75	4.4	139
	8	5.2	5.6	0.928571	3	0.75	4.5	144
	9	5	5.4	0.925926	4	0.7	4.2	98
	10	5.4	5.6	0.964286	4	0.7	4.7	123
	Average			0.948172	3.3	0.72	4.37	134.9
I-4-2	1	5.7	5.9	0.966102	4	0.7	4.2	146
	2	5.2	6	0.866667	5	0.7	4	168
	3	5.4	5.8	0.931034	4	0.7	4	151
	4	5.4	5.8	0.931034	3	0.5	4	145
	5	5.2	5.2	1	2	0.75	4	166
	6	5.4	5.7	0.947368	3	0.6	4.4	155
	7	5.5	5.9	0.932203	3	0.7	3.5	143
	8	4.8	5.1	0.941176	4	0.7	3.6	154
	9	4.7	5.7	0.824561	3	0.8	3.5	147
	10	4.1	4.7	0.87234	3	0.4	3.4	166
	Average			0.921249	3.4	0.655	3.86	154.1
I-4-3	1	5.1	5.2	0.980769	3	0.6	4	153
	2	5.5	5.8	0.948276	3	0.7	4.2	170
	3	5.3	5.5	0.963636	3	0.7	4.5	163
	4	4.8	5.9	0.813559	3	0.4	4.5	168
	5	4.7	5.2	0.903846	3	0.5	3.7	148
	6	5.2	5.2	1	3	0.6	3.7	165
	7	5.2	5.1	1.01961	3	0.75	3.6	108
	8	5.1	5.8	0.87931	3	0.75	5	114
	9	5.5	5.4	1.01852	3	0.6	3.6	108
	10	5.8	5.8	1	3	0.6	4.4	132
	Average			0.952752	3	0.62	4.12	142.9
II-1-1	1	5.6	5.8	0.965517	4	0.8	4.6	74
	2	5.4	5.9	0.915254	4	0.7	4	179
	3	5.4	5.8	0.931034	3	0.6	5	113
	4	5.5	5.3	1.03774	3	0.7	4.2	111
	5	5.2	5.4	0.962963	2	0.7	4.4	133
	6	4.6	5.2	0.884615	3	0.7	3.8	128
	7	5.1	5.5	0.927273	3	0.7	4	131
	8	5.15	5.27	0.97723	3	0.6	4.2	137
	9	5.5	5.1	1.07843	3	0.8	5	139
	10	5	5.7	0.877193	5	0.6	4	154
	Average			0.955725	3.3	0.69	4.32	129.9
II-1-2	1	5.45	5.8	0.939655	4	0.7	4.2	201
	2	5.4	6.1	0.885246	4	0.8	5	195
	3	5.45	5.6	0.973214	3	0.8	4.6	129
	4	4.8	5.5	0.872727	4	0.75	4.3	175
	5	5.3	5.7	0.929825	3	0.8	3.4	131
	6	5.2	5.7	0.912281	4	0.7	4.6	165
	7	5.25	5.4	0.972222	3	0.7	3.4	96
	8	5.2	5.9	0.881356	3	0.8	4	155
	9	4.8	5.3	0.90566	3	0.7	4.6	165
	10	5.2	5.6	0.928571	3	0.8	5.2	173
	Average			0.920076	3.4	0.755	4.33	158.5
II-1-3	1	5.6	5.9	0.949153	4	0.9	4.8	150
	2	5.1	5.7	0.894737	3	0.8	4.6	121
	3	4.7	5.8	0.810345	3	0.7	4.4	161
	4	4.8	5.9	0.813559	4	0.7	4	139
	5	4.9	5.9	0.830508	4	0.5	3.8	120
	6	5.6	5.5	1.01818	3	0.8	4.7	120
	7	5.2	5.9	0.881356	3	0.8	4.4	128
	8	5.3	5.7	0.929825	3	0.8	4.5	90
	9	5.6	5.7	0.982456	4	0.8	3.5	129
	10	5.2	5.8	0.896552	4	0.8	4	152
	Average			0.900667	3.5	0.76	4.27	131
II-2-1	1	5.15	5.65	0.911504	2	0.8	4.5	140
	2	5.5	6	0.916667	4	0.9	4.7	159
	3	5.4	5.6	0.964286	3	0.7	5	128
	4	5.3	6	0.883333	4	0.75	5	102
	5	5.3	5.7	0.929825	4	0.75	5.3	144
	6	5.56	6	0.926667	3	0.8	4.4	153
	7	5	5.6	0.892857	3	0.8	4.4	139
	8	5.3	5.5	0.963636	3	0.7	5	151
	9	5	5.5	0.909091	4	0.6	4.7	132
	10	4.9	5.3	0.924528	3	0.5	4.4	132
	Average			0.922239	3.3	0.73	4.74	138
II-2-2	1	6	6.4	0.9375	5	0.8	5.2	221
	2	5.1	5.9	0.864407	3	0.7	4.5	134
	3	5.3	5.3	1	4	0.7	4.2	152
	4	4.9	5.1	0.960784	4	0.8	4.4	145
	5	4.5	5.3	0.849057	4	0.7	4.5	140
	6	5	5.2	0.961538	3	0.8	4.8	144
	7	5.2	6.1	0.852459	3	0.8	5	158
	8	5.2	5.6	0.928571	4	0.7	4	188
	9	5.2	5.8	0.896552	3	0.8	4.2	145
	10	4.9	5.4	0.907407	3	0.7	5	130
	Average			0.915828	3.6	0.75	4.58	155.7
II-2-3	1	5.3	5.75	0.921739	4	0.7	5.1	171
	2	5	5.5	0.909091	3	0.75	5	143
	3	4.95	5.5	0.9	3	0.7	4.6	110
	4	4.8	5.9	0.813559	5	0.5	4.3	215
	5	4.6	5.4	0.851852	3	0.72	4.2	186
	6	4.85	5.1	0.95098	3	0.5	4.5	157
	7	5	5.3	0.943396	4	0.7	4.3	152
	8	5.2	6	0.866667	3	0.76	4.5	182
	9	4.9	5.35	0.915888	4	0.55	4.3	152
	10	5.1	5.75	0.886957	4	0.7	4.1	154
	Average			0.896013	3.6	0.658	4.49	162.2
II-3-1	1	5.8	5.9	0.983051	3	0.9	4.8	146
	2	5.6	5.7	0.982456	4	0.8	4.8	131
	3	5.3	5.4	0.981481	3	0.8	4.5	122
	4	5.1	5.6	0.910714	3	0.6	4.6	158
	5	5.5	5.5	1	3	0.5	4	137
	6	5.4	6.4	0.84375	4	0.8	4.5	168
	7	5.3	5.6	0.946429	3	0.8	4.5	136
	8	5.8	5.9	0.983051	3	0.8	4	117
	9	5.1	5.3	0.962264	3	0.6	4.4	147
	10	5.5	5.9	0.932203	5	0.7	5	110
	Average			0.95254	3.4	0.73	4.51	137.2
II-3-2	1	5.2	5.5	0.945455	3	0.6	5	138
	2	5.1	5.4	0.944444	3	0.8	4.6	125
	3	5	5.05	0.990099	3	0.65	5.6	111
	4	5.35	5.6	0.955357	3	0.8	4.2	144
	5	5.35	5.05	1.05941	3	0.75	4	130
	6	5.35	5.8	0.922414	4	0.8	4	146
	7	4.9	5.2	0.942308	2	0.7	4.4	142
	8	5.1	5.85	0.871795	4	0.75	4.8	132
	9	5.1	4.8	1.0625	3	0.7	3.5	132
	10	5.2	5.6	0.928571	3	0.7	4.6	168
	Average			0.962235	3.1	0.725	4.47	136.8
II-3-3	1	4.3	4.6	0.934783	3	0.5	4.5	142
	2	5.2	5.6	0.928571	3	0.6	4.3	139
	3	5.1	5.7	0.894737	3	0.7	4.5	128
	4	5.6	6.1	0.918033	5	0.7	4.8	140
	5	5.2	5.4	0.962963	3	0.6	4.4	105
	6	5.1	5	1.02	3	0.6	4.2	116
	7	5.2	5	1.04	3	0.8	4.6	135
	8	5	5.3	0.943396	3	0.6	4	120
	9	5.5	5.8	0.948276	3	0.8	4.2	122
	10	5.8	5.9	0.983051	3	0.8	4	170
	Average			0.957381	3.2	0.67	4.35	131.7
II-4-1	1	5.3	5.3	1	3	0.7	4.4	157
	2	5.8	6	0.966667	4	0.7	4.6	130
	3	5.8	6.4	0.90625	3	0.8	4.8	136
	4	4.9	4.9	1	4	0.8	4.2	116
	5	5.4	5.8	0.931034	3	0.7	4.6	149
	6	5.3	5.2	1.01923	3	0.75	4.3	131
	7	5.2	5.5	0.945455	4	0.75	4.4	104
	8	5	5.4	0.925926	3	0.75	4.5	154
	9	5.2	5.5	0.945455	3	0.6	4	136
	10	5.5	6	0.916667	3	0.7	4	165
	Average			0.955668	3.3	0.725	4.38	137.8
II-4-2	1	5.1	5.9	0.864407	5	0.65	4.8	177
	2	5.4	6.5	0.830769	3	0.75	4.2	158
	3	5.05	5.3	0.95283	3	0.65	4.2	130
	4	5.15	5.25	0.980952	3	0.7	5	105
	5	5.2	5.4	0.962963	3	0.7	4.2	136
	6	5.4	5.75	0.93913	4	0.7	5.2	165
	7	5.1	5.5	0.927273	3	0.65	4.2	144
	8	5	5.2	0.961538	3	0.5	5	147
	9	4.9	6.35	0.771654	6	0.6	4.5	205
	10	5	5.2	0.961538	3	0.6	4.1	93
	Average			0.915306	3.6	0.65	4.54	146
II-4-3	1	5.6	6.1	0.918033	4	0.6	4	130
	2	5.2	5.6	0.928571	3	0.7	3.8	159
	3	5.6	5.6	1	3	0.7	4.2	117
	4	5.3	5.9	0.898305	4	0.7	4.5	145
	5	5.6	5.9	0.949153	3	0.6	4.4	150
	6	5.3	5.15	1.02913	2	0.65	4	134
	7	5.2	5.6	0.928571	4	0.65	4	148
	8	5.2	5.3	0.981132	4	0.7	4	173
	9	5.3	5.1	1.03922	3	0.6	4.4	128
	10	4.9	5.1	0.960784	3	0.5	4.3	148
	Average			0.963289	3.3	0.64	4.16	143.2

## Sheet: Figure 1_Environmental data
Year	Month	Day	Temperature (° C)			Dew Point (° C)			Humidity (%)			Wind Speed (mph)			Pressure (Hg)
			Max	Avg	Min	Max	Avg	Min	Max	Avg	Min	Max	Avg	Min	Max	Avg	Min
2019	Oct	1	33	28.2	24	22	21.3	20	89	67.6	46	22	9.3	2	1011.3	1009	1006.3
2019	Oct	2	32	28.1	25	24	23.6	23	89	77.3	62	19	11.2	7	1011.3		-
2019	Oct	3	28	25.6	22	25	23.1	21	100	86.3	74	20	8.7	2	1012.3	1010.1	1008.3
2019	Oct	4	29	25.6	23	26	23.6	21	94	88.9	74	17	7.1	4	1012.3	1009.9	1007.3
2019	Oct	5	32	27.2	23	25	22.9	21	94	78.5	58	17	7.3	0	1013.3	1011.2	1009.3
2019	Oct	6	33	28.3	24	24	22.5	20	94	72.4	49	13	6.8	2	1015.3	1012.5	1010.3
2019	Oct	7	33	26.8	23	24	22.5	21	94	78.6	49	30	7.1	0	1014.3	1012.6	1010.3
2019	Oct	8	27	25.8	24	24	23.3	22	94	86.5	78	17	6.6	2	1016.3	1014.2	1012.3
2019	Oct	9	27	24.7	22	24	22.8	21	100	89.5	79	19	8.2	2	1015.3	1013.1	1010.3
2019	Oct	10	33	27.4	24	25	23.3	21	100	79.7	52	22	9.4	2	1014.3	1011.4	1008.3
2019	Oct	11	33	28.5	24	25	23.5	22	94	76.1	52	19	12.5	7	1012.3	1010.3	1007.3
2019	Oct	12	33	27.9	25	25	23.8	22	94	79.4	52	24	11.8	7	1012.3	1010.4	1007.3
2019	Oct	13	31	27.1	25	24	22.9	21	94	78.5	58	22	11.2	4	1015.3	1012.9	1011.3
2019	Oct	14	30	26.7	24	23	21.7	20	94	74.6	62	19	11.2	4	1018.3	1016.5	1014.3
2019	Oct	15	28	25.5	24	22	20.5	20	89	74.1	62	17	10.6	4	1020.3	1017.7	1016.3
2019	Oct	16	30	26.3	24	23	21.7	20	94	76.6	58	13	7	2	1019.3	1016.6	1014.3
2019	Oct	17	30	25.8	23	24	22.4	21	100	82.2	62	19	6.7	0	1018.3	1016	1013.3
2019	Oct	18	27	23.8	22	22	19	17	89	75	58	26	13	4	1020.3	1017.4	1016.3
2019	Oct	19	31	25.1	21	21	18.9	17	94	70	45	13	7	2	1019.3	1016.7	1014.3
2019	Oct	20	31	26.3	22	22	20.9	20	94	73.2	52	17	6.7	0	1017.3	1014.9	1012.3
2019	Oct	21	31	26.6	24	24	22.6	21	94	79.4	58	19	9.3	2	1014.3	1011.6	1008.3
2019	Oct	22	32	27.7	24	24	22.7	21	94	75.3	52	20	14.1	7	1010.3	1008	1004.3
2019	Oct	23	32	28.3	25	25	24	21	89	78	62	24	15.1	9	1011.3	1007.7	1005.3
2019	Oct	24	25	22.7	21	21	19.8	19	94	83.8	74	20	13.2	7	1015.3	1013.3	1010.3
2019	Oct	25	26	23.6	22	23	20.4	19	94	82.5	73	11	7.1	2	1017.3	1015.1	1013.3
2019	Oct	26	30	25.6	23	23	22.3	21	100	82.4	62	11	5.7	0	1017.3	1014.9	1013.3
2019	Oct	27	31	26.2	24	23	22.7	22	94	81.3	62	20	9.1	4	1015.3	1013.1	1010.3
2019	Oct	28	25	21.6	19	23	19.7	16	100	89	73	31	13.6	4	1019.3	1015.8	1012.3
2019	Oct	29	28	22.9	18	18	15.5	11	100	66.6	35	20	7.8	0	1019.3	1016.8	1013.3
2019	Oct	30	29	22.3	17	17	14.4	11	88	64.9	33	17	7.1	0	1019.3	1016.1	1013.3
2019	Oct	31	27	22	17	18	14.3	10	94	64.3	34	19	7.4	0	1017.3	1015.6	1014.3
2019	Nov	1	20	19.4	18	19	18.5	17	100	94.7	83	15	9.3	2	1018.3	1015.7	1014.3
2019	Nov	2	24	21.7	20	21	20.3	19	100	91.3	83	17	12.7	7	1015.5	1013.9	1011.6
2019	Nov	3	28	23.9	21	22	21	19	100	84.3	66	13	8.4	4	1015.5	1013.9	1012.6
2019	Nov	4	29	24.6	22	20	18.2	16	88	68.5	48	19	9.9	2	1017.5	1014.5	1011.6
2019	Nov	5	28	23.5	20	18	14.8	11	83	60.6	35	19	8	2	1015.5	1012.5	1009.6
2019	Nov	6	28	23.3	18	19	17	16	94	69.4	48	13	7.5	4	1012.6	1010.2	1007.6
2019	Nov	7	28	24.5	22	20	17.5	15	83	66.2	45	24	9.5	2	1016.5	1013.8	1011.6
2019	Nov	8	27	23.4	20	19	15.3	13	83	61.6	42	17	8.6	2	1019.5	1016.7	1014.5
2019	Nov	9	27	21.9	17	17	15	11	94	67.6	37	13	6.9	0	1019.5	1016.2	1013.6
2019	Nov	10	28	21.8	17	18	15.8	13	94	71.4	42	15	7.3	2	1018.5	1014.9	1011.6
2019	Nov	11	29	22.4	17	18	16.6	13	100	73	39	7	4.7	0	1014.5	1012	1009.6
2019	Nov	12	28	23.4	18	22	18.4	16	89	74.2	54	15	8.1	2	1014.5	1012.1	1009.6
2019	Nov	13	28	24.1	21	23	21.7	18	100	86.5	70	28	8.9	0	1020.5	1016.2	1012.6
2019	Nov	14	24	21.5	20	18	16.8	15	88	75.1	61	22	9.8	0	1023.5	1019.1	1015.5
2019	Nov	15	27	22.7	18	20	17.8	16	94	74.6	58	17	10.2	6	1016.5	1013.9	1010.6
2019	Nov	16	28	24.8	22	22	20.7	20	94	79	62	24	15.4	7	1013.6	1010.5	1007.6
2019	Nov	17	30	26.2	23	23	22.2	21	94	79.7	58	19	12.7	9	1011.6	1009.2	1006.6
2019	Nov	18	30	25.1	20	23	20.5	14	94	76.2	61	26	14.5	7	1017.5	1014	1011.6
2019	Nov	19	22	19.1	17	15	13.4	12	88	70.5	56	17	10.4	4	1020.5	1018	1016.5
2019	Nov	20	24	20.5	17	17	14.9	13	88	70.8	57	11	6.9	2	1021.5	1017.6	1015.5
2019	Nov	21	25	20.5	18	17	16.2	15	94	77.2	57	9	5.4	0	1020.5	1017.3	1015.5
2019	Nov	22	27	22.5	19	19	17	15	88	72.3	48	15	8.6	0	1018.5	1015.2	1012.6
2019	Nov	23	27	23.6	20	21	19.1	18	94	76.4	58	19	11.8	7	1015.5	1013.5	1011.6
2019	Nov	24	29	24.4	22	21	20.1	18	94	78.2	51	20	12.1	7	1017.5	1014.4	1012.6
2019	Nov	25	29	24.3	21	20	17.9	15	94	69.6	45	17	6.9	0	1020.5	1017.3	1015.5
2019	Nov	26	25	22.1	19	19	16.6	15	83	71.3	61	17	9.2	4	1019.5	1017.3	1014.5
2019	Nov	27	27	23.9	22	20	18.9	16	83	73.6	61	19	8	0	1019.5	1017.1	1014.5
2019	Nov	28	22	20.3	19	16	13.7	12	73	66.1	53	24	14.2	4	1022.5	1019.8	1018.5
2019	Nov	29	23	20.3	18	16	13.2	11	83	64.3	53	19	10.8	2	1021.5	1018.6	1016.5
2019	Nov	30	25	21.7	18	19	17.3	16	94	76.8	61	15	7.9	2	1019.5	1016.3	1013.6
2019	Dec	1	25	20.9	18	18	15.6	10	83	72.2	59	28	15.7	4	1021.5	1017.3	1015.5
2019	Dec	2	21	18.4	17	11	7.7	5	68	50.3	38	24	15.2	4	1025.5	1022.6	1020.5
2019	Dec	3	22	17.7	15	10	6.2	3	68	48.4	31	19	11.2	4	1024.5	1022.3	1019.5
2019	Dec	4	23	17.7	13	10	5.7	2	77	47.7	27	17	8.6	0	1026.5	1023	1020.5
2019	Dec	5	23	18.7	15	7	4.5	2	51	40	27	24	13.7	6	1026.5	1024.1	1021.5
2019	Dec	6	22	16.9	13	7	2.8	0	67	40.6	25	20	11.2	4	1030.5	1026.3	1023.5
2019	Dec	7	22	15.4	10	10	4.3	-3	88	53.5	19	17	6.8	0	1027.5	1024.9	1022.5
2019	Dec	8	22	15	8	8	3.7	-4	87	53.3	18	11	6.4	0	1027.5	1023.7	1020.5
2019	Dec	9	23	16.1	10	9	5.5	-1	88	54.5	20	11	6.5	0	1023.5	1020.3	1017.5
2019	Dec	10	23	15.3	9	9	6.6	3	87	60.2	31	15	5.9	0	1020.5	1017.4	1014.5
2019	Dec	11	23	15.7	10	10	8	5	94	64	31	11	5.2	0	1020.5	1017.2	1014.5
2019	Dec	12	24	16.6	11	12	9.4	8	88	65.2	36	13	6.4	2	1020.5	1017.7	1014.5
2019	Dec	13	24	19.2	14	16	13.9	12	88	72.5	53	11	6.2	0	1021.5	1019.1	1017.5
2019	Dec	14	24	19.7	15	18	16.3	14	94	81.4	65	11	6.3	2	1021.5	1018.2	1015.5
2019	Dec	15	26	22.3	20	19	18.4	18	88	79	61	20	10.9	6	1018.5	1015.8	1013.6
2019	Dec	16	27	22.8	20	20	18.8	18	94	79.5	58	17	9.2	6	1016.5	1014.2	1011.6
2019	Dec	17	27	23	20	21	19.7	18	94	82.2	58	19	8.9	2	1016.5	1014.2	1012.6
2019	Dec	18	29	24.3	21	21	20.2	19	94	78.9	58	20	12.3	6	1016.5	1014.4	1011.6
2019	Dec	19	26	21.9	18	21	17.7	13	100	77.7	64	28	15.8	4	1017.5	1015.5	1013.6
2019	Dec	20	18	16.5	15	14	13	12	88	79.9	72	22	14.9	7	1018.5	1016.5	1014.5
2019	Dec	21	16	15.6	15	15	14.5	13	94	93.6	88	17	10.4	7	1017.5	1015.3	1012.6
2019	Dec	22	16	15.7	15	15	14.3	14	100	92	88	17	9.8	6	1017.5	1014.4	1011.6
2019	Dec	23	20	17.8	15	18	16.7	15	100	93.5	88	9	5	0	1014.5	1012.5	1010.6
2019	Dec	24	25	21.3	19	20	19.1	18	100	87.6	69	17	8.1	0	1016.5	1013.7	1011.6
2019	Dec	25	28	23.5	21	20	19.2	18	94	78.2	54	20	14.9	9	1014.5	1011.2	1008.6
2019	Dec	26	26	21.1	17	20	16.9	11	94	77.9	64	30	13.3	4	1018.5	1014.7	1011.6
2019	Dec	27	18	16.6	16	11	9.4	8	68	62.4	55	19	11.7	6	1021.5	1019.5	1018.5
2019	Dec	28	19	17	16	13	10.7	8	82	66.7	59	13	7.8	4	1020.5	1018.1	1016.5
2019	Dec	29	24	18.8	15	16	14.2	13	88	75.3	57	15	7.8	2	1018.5	1016.3	1013.6
2019	Dec	30	23	20	18	17	16.1	15	88	78.9	65	11	7	4	1020.5	1018.2	1016.5
2019	Dec	31	23	21	19	18	16.8	15	88	77.5	61	15	7.1	0	1024.5	1021.7	1020.5
2020	Jan	1	23	21.3	20	18	17	16	88	76.8	65	11	5.6	0	1024.5	1022.3	1020.5
2020	Jan	2	24	21.6	20	19	18.3	18	94	81.3	69	17	7.1	0	1023.5	1020.8	1018.5
2020	Jan	3	26	22.7	20	19	18.2	18	94	76	61	20	13	7	1021.5	1018.6	1016.5
2020	Jan	4	25	21.3	20	21	18.9	18	94	86.4	73	22	9.4	2	1019.5	1017	1014.5
2020	Jan	5	25	21.4	19	20	19	18	94	86.6	65	19	8.8	0	1018.5	1016	1013.6
2020	Jan	6	27	22.6	20	20	18.9	18	94	80.5	58	26	15	6	1017.5	1014.5	1011.6
2020	Jan	7	25	22	20	20	19.7	19	100	86.8	69	15	7.8	2	1017.5	1014.7	1013.6
2020	Jan	8	28	23.4	21	20	18.7	16	94	75.9	51	26	12.5	4	1017.5	1014.9	1012.6
2020	Jan	9	28	23.5	21	20	18.8	18	88	75.4	54	19	11.3	4	1016.5	1013.1	1010.6
2020	Jan	10	28	24.1	21	20	18.8	17	94	73.8	51	20	15.1	9	1014.5	1011.7	1009.6
2020	Jan	11	26	21.2	17	20	17.3	10	94	78.9	61	28	15.5	7	1015.5	1012.6	1010.6
2020	Jan	12	18	16.3	14	12	10.3	9	82	68.1	56	20	10.4	4	1019.5	1016.3	1013.6
2020	Jan	13	18	16.4	15	16	14	12	94	86.5	72	11	5.1	0	1016.5	1014.2	1011.6
2020	Jan	14	22	19.3	17	19	17.1	16	94	87.2	73	13	5.3	2	1015.5	1013.1	1010.6
2020	Jan	15	27	22.7	20	20	18.8	18	94	79.4	61	26	17.5	7	1013.6	1011.5	1008.6
2020	Jan	16	26	22.7	18	20	18.6	13	88	78	61	22	16	7	1016.5	1013.3	1011.6
2020	Jan	17	18	16	14	13	12	11	94	77.2	72	24	16.9	9	1020.5	1017.6	1015.5
2020	Jan	18	15	14.6	14	14	13.3	13	94	92	88	15	10.7	6	1018.5	1016.4	1014.5
2020	Jan	19	16	14.8	13	14	11.2	9	94	79.5	63	19	12.8	7	1021.5	1018.9	1016.5
2020	Jan	20	15	14.3	13	14	12.6	11	94	89.8	82	11	7.4	2	1021.5	1018.8	1016.5
2020	Jan	21	22	17.9	15	19	15.9	14	100	88.7	73	17	6.2	0	1020.5	1017.4	1014.5
2020	Jan	22	24	20.7	18	20	18.3	17	100	86.4	73	15	8.5	2	1017.5	1014.5	1011.6
2020	Jan	23	27	23.4	21	21	19.9	19	94	81.4	61	24	14.9	7	1015.5	1012.5	1009.6
2020	Jan	24	23	21.8	21	21	20.3	20	94	91.4	83	24	12.7	6	1014.5	1012.3	1009.6
2020	Jan	25	21	17.4	13	19	15	9	94	86.1	72	33	18.1	9	1018.5	1012.7	1009.6
2020	Jan	26	19	15.8	13	11	8.5	7	82	62.3	46	24	12.2	4	1019.5	1016.6	1013.6
2020	Jan	27	16	14.6	13	9	7.2	5	77	62	51	19	11.2	6	1017.5	1015.5	1012.6
2020	Jan	28	16	14.7	14	9	7.4	6	72	61.7	52	17	11	6	1020.5	1017.2	1015.5
2020	Jan	29	16	14.7	14	11	7.5	5	82	63	48	17	9.3	4	1023.5	1020.7	1018.5
2020	Jan	30	20	15.5	10	11	7.1	1	94	62.8	28	17	6.4	0	1023.5	1020.3	1017.5
2020	Jan	31	21	16.5	12	12	9.5	7	88	64.7	46	15	8.1	2	1021.5	1018.6	1016.5
2020	Feb	1	17	15.9	15	14	12.8	10	88	81.6	68	9	5.2	2	1019.5	1017.5	1015.5
2020	Feb	2	20	17.6	16	17	15.4	14	94	87.3	78	9	4.3	0	1019.5	1017	1014.5
2020	Feb	3	20	17.4	15	19	16.1	12	100	92.4	82	28	11.8	0	1017.5	1015.7	1013.6
2020	Feb	4	15	14	13	13	12.3	12	94	90.1	82	19	12.5	7	1019.5	1017.7	1016.5
2020	Feb	5	15	14.2	14	14	13	12	94	92.9	88	13	8.1	2	1019.5	1016.7	1014.5
2020	Feb	6	20	16.9	15	16	15.3	14	100	91	78	9	6.1	0	1016.5	1014.7	1012.6
2020	Feb	7	20	18.7	17	19	17.4	16	100	92	83	17	7.2	4	1019.5	1016.9	1014.5
2020	Feb	8	19	17.5	16	17	15.1	12	100	86.1	72	22	14.4	9	1023.5	1020.3	1017.5
2020	Feb	9	16	15	14	13	11.8	11	94	81.3	72	20	12.7	4	1026.5	1023.9	1022.5
2020	Feb	10	19	16.4	14	15	12.2	10	88	76.5	64	15	7.8	4	1022.5	1020.2	1017.5
2020	Feb	11	22	18.7	16	18	16.1	15	94	85	69	17	6.8	0	1019.5	1016.5	1013.6
2020	Feb	12	23	20.3	18	20	18.3	17	100	88.8	73	15	7.4	0	1016.5	1013.7	1010.6
2020	Feb	13	22	21.1	20	21	20.1	19	100	94	88	17	7.2	0	1012.6	1009.6	1005.6
2020	Feb	14	27	23.3	22	23	21.5	21	100	89.8	78	22	12.8	4	1008.6	1006.1	1002.6
2020	Feb	15	29	24.8	23	22	21.9	21	94	84.6	66	20	11.1	4	1012.6	1007.9	1005.6
2020	Feb	16	23	18.7	17	18	7.8	5	78	49.8	40	33	19.3	6	1023.5	1019.3	1013.6
2020	Feb	17	21	17.6	16	8	6	4	59	47	35	20	10.8	6	1027.5	1024.6	1021.5
2020	Feb	18	21	17.8	15	10	4.9	1	68	44.5	27	17	8.8	2	1026.5	1023.3	1019.5
2020	Feb	19	21	18	15	14	10.5	7	77	62.6	46	13	6.7	4	1024.5	1020.7	1017.5
2020	Feb	20	20	18.4	18	17	15.9	15	94	85.5	73	13	7.3	0	1023.5	1020.6	1018.5
2020	Feb	21	23	19.2	17	17	16.7	16	94	86.1	69	15	9.1	4	1026.5	1023.5	1020.5
2020	Feb	22	24	19.6	17	19	17	16	100	86.1	61	13	6.7	0	1027.5	1024	1021.5
2020	Feb	23	26	20.5	15	18	16	15	100	77.7	51	15	6.8	0	1024.5	1021.1	1018.5
2020	Feb	24	26	21.6	17	20	17	15	100	77.5	51	20	10.6	6	1019.5	1016.8	1013.6
2020	Feb	25	26	21.8	18	20	18	16	100	80.7	54	15	9.8	6	1017.5	1014.9	1012.6
2020	Feb	26	27	22.3	18	19	18	17	100	78.1	54	17	10.4	6	1018.5	1015.5	1013.6
2020	Feb	27	28	23.9	20	20	17.9	16	88	70.2	51	19	10.3	4	1018.5	1015.3	1012.6
2020	Feb	28	27	23.8	21	19	18.4	17	88	72.1	54	19	12.4	7	1016.5	1013.7	1011.6
2020	Feb	29	27	23.7	21	20	19.2	18	88	76.7	58	19	13.3	7	1013.6	1011.4	1008.6

## Sheet: Figure 2
Replication	Spacing	Flower_Truss_Treatment	Fruit_Number	Fruit_Weight	Individual_Fruit_Yield	Yield	Marketable_Fruit_Number	Marketable_Fruit_Weight	Individual_Marketable_Fruit_Yield	Marketable_Yield	Marketable_Fruit_Number_2Ws	Marketable_Fruit_Weight_2Ws	Individual_Marketable_Fruit_Yield_2Ws	Marketable_Yield_2Ws
1	S1	T1	11.4	96.2894	1093.03	72.9052	10.6	98.7687	1062.87	70.8933	7.4	100.835	751.282	50.1105
2	S1	T1	12.2	92.3299	1121.62	74.8119	11.6	93.7998	1087.95	72.5664	10.4	95.3869	1008	67.2335
1	S1	T2	14.8	87.1295	1286.4	85.8026	13.8	89.4929	1235.79	82.4272	8.6	92.5077	783.992	52.2923
2	S1	T2	14	87.1496	1217.49	81.2066	13.6667	87.7156	1198.55	79.9431	9.66667	88.7702	858.017	57.2297
1	S1	T3	23	83.4079	1911.1	127.47	19.8	88.3055	1737.73	115.907	12.6	92.6401	1165.11	77.7126
2	S1	T3	20.5	82.1481	1684.27	112.341	19	84.6202	1608.03	107.256	10	91.0275	906.105	60.4372
1	S2	T1	11	80.7927	894.056	51.0506	9.8	84.6108	835.06	47.6819	7	87.843	623.804	35.6192
2	S2	T1	11.4	85.4663	969.752	55.3728	10.8	86.7141	937.468	53.5294	8.4	88.8616	744.87	42.5321
1	S2	T2	15.8	89.5731	1413.47	80.7089	14.8	91.7116	1359.44	77.6241	9.4	96.3959	915.848	52.2949
2	S2	T2	16.4	92.2978	1510.89	86.2718	16	93.0255	1487.9	84.959	9.2	100.278	904.966	51.6736
1	S2	T3	20.5	89.4512	1836.68	104.874	19.5	90.8461	1780.25	101.652	14.25	94.1029	1374.77	78.4991
2	S2	T3	19.8	85.3436	1688.57	96.4176	19.4	85.9993	1666.93	95.1816	10.2	88.4141	901.496	51.4754
1	S3	T1	11.2	101.978	1135.26	56.763	11	102.5	1124.49	56.2246	9.4	105.51	990.866	49.5433
2	S3	T1	12.2	96.8942	1180.61	59.0305	12	97.5099	1170.96	58.5479	9.2	101.216	933.05	46.6525
1	S3	T2	15.8	82.5297	1297.69	64.8845	13.8	87.4649	1194.65	59.7324	9.4	95.3414	892.404	44.6202
2	S3	T2	17.2	86.8101	1490.26	74.513	15.6	90.5096	1401.79	70.0895	11.6	95.1226	1116.35	55.8174
1	S3	T3	21.4	78.2515	1678.91	83.9454	18.8	81.5721	1536.69	76.8344	13.2	86.3476	1146.22	57.3111
2	S3	T3	18.4	89.2825	1646.71	82.3357	17.4	91.6649	1598.6	79.9298	12.4	93.2769	1200.16	60.0082
1	S4	T1	12.6	104.445	1319.06	52.7625	12.4	105.01	1308.59	52.3437	9.6	110.65	1083.16	43.3266
2	S4	T1	12.2	105.599	1286.43	51.4574	12	106.714	1275.78	51.0312	9.2	110.231	1018.74	40.7498
1	S4	T2	14.6	80.9247	1177.4	47.0962	12.6	86.0149	1079.93	43.1972	8.2	91.5604	768.99	30.7596
2	S4	T2	14	92.9933	1295.02	51.8009	13.2	94.9411	1250.3	50.0122	7.4	96.7708	744.722	29.7889
1	S4	T3	22.6	74.4	1675.14	67.0057	16.8	80.76	1366.83	54.6733	11.6	84.22	1127.25	45.09
2	S4	T3	21	76.75	1613.18	64.527	18.4	79.99	1473.42	58.9367	13.2	82.56	1118.1	44.7238
